# Supplementary material for: Exploring the Hypocholesterolemic Potential of a Fucus vesiculosus Extract: Omic Insights into Molecular Mechanisms at the Intestinal Level
Source: Mar Drugs. 2024 Apr 20;22(4):187. doi: 10.3390/md22040187 (PMC11050770; doi:10.3390/md22040187)
Supplement: Supplementary file 1 [file marinedrugs-22-00187-s001.zip]

Archive with 1 entries (1 files):
- marinedrugs-2956677-supplementary.pdf
